# Supplementary material for: Effectiveness of interventions to prevent falls for people with multiple sclerosis, Parkinson’s disease and stroke: an umbrella review
Source: BMC Neurol. 2021 Sep 29;21:378. doi: 10.1186/s12883-021-02402-6 (PMC8480085; doi:10.1186/s12883-021-02402-6)
Supplement: Supplementary file 2 — Additional file 2. Matrix of evidence table demonstrating degree of overlap and citation count of systematic reviews meeting inclusion criteria. [file 12883_2021_2402_MOESM2_ESM.xlsx]

## Sheet: Title Page
Effectiveness of interventions to prevent falls for people with Multiple Sclerosis, Parkinson’s Disease and stroke: An umbrella review
Authors
Nicola O’Malley1,2, Amanda M. Clifford1,2, Mairéad Conneely1,2, Bláthín Casey3,4 and Susan Coote1,4,5
Author’s Affiliations:
1School of Allied Health, Faculty of Education and Health Sciences, University of Limerick, Ireland.
2Ageing Research Centre, Health Research Institute, University of Limerick, Ireland.
3Department of Physical Education and Sport Sciences, Faculty of Education and Health Sciences, University of Limerick.
4Centre of Physical Activity for Health, Health Research Institute, University of Limerick, Limerick, Ireland.
5Multiple Sclerosis Society of Ireland.
Corresponding Author
Name: Nicola O'Malley
Postal address: School of Allied Health, Faculty of Education and Health Sciences, University of Limerick, Ireland.
Phone number: +353 61 234118
Email: Nicola.OMalley@ul.ie

## Sheet: Matrix of evidence
Systematic Review (Note: green is included, red is excluded secondary overlap)	Hayes et al. (2019)	Sosnoff & Sung (2015)	Booth et al. (2014)	Gunn et al. (2015)	Denissen et al. (2019)	Pollock et al. (2014)	Batchelor et al. (2010)	García-Hermoso et al. (2020)	Costantino et al. (2018)	Lyu et al. (2018)	Wu et al. (2018)	Goodwin et al. (2014)	Ling-Rong et al. (2014)	Bowen et al. (2013)	Pollock et al. (2011)	Arnold et al. (2008)	Winkel et al. (2008)	Van Peppen et al. (2004)	Rutz et al. (2020)	Owen et al. (2019)	Rodrigues-Krause et al. (2019)	Winser et al. (2019)	Mak et al. (2017)	Ramazzina et al. (2017)	Song et al. (2017)	Shen et al. (2016)	Tomlinson et al. (2014)	Tomlinson et al. (2012a)	Monti et al. (2011)	Carroll et al. (2020)	Liu et al. (2019)	Robinson et al. (2019)	Fleischmann (2018)	Kwok et al. (2016)	Yitayeh & Teshome (2016)	Alves da Rocha et al. (2015)	Hill et al. (2015)	Lötzke et al. (2015)	Mansfield et al. (2015)	Zhou et al. (2015)	Canning et al. (2014)	Ni et al. (2014)	Toh et al. (2013)	Tomlinson et al. (2012b)	Allen et al. (2011)	Rae-Grant et al. (2011)	Dibble et al. (2009)	Goodwin et al. (2008)	Lee et al. (2008)
Relevant Primary Studies (Multiple Sclerosis)
Carling et al. (2017) 'CoDuSe group exercise programme improves balance and reduces falls in people with multiple sclerosis: a multi-centre randomised, controlled pilot study'	*
Cattaneo et al. (2007) 'Effects of balance exercises on people with multiple sclerosis: a pilot study'	*	*		*
Cattaneo et al. (2016) 'Falls prevention and balance rehabilitation in multiple sclerosis: a bi-centre randomised controlled trial'	*
Coote et al. (2013) 'Falls in people with multiple sclerosis who use a walking aid: prevalence, factors, and effect of strength and balance interventions'	*	*		*
Esnouf et al. (2010) 'Impact on activities of daily living using a functional electrical stimulation device to improvedropped foot in people with multiple sclerosis, measured by the Canadian Occupational Performance Measure'	*	*
Gandolfi et al. (2015) ' Sensory integration balance training in patients with multiple sclerosis: a randomised, controlled trial'	*	*
Hoang et al. (2016) 'Effects of a home-based step training programme on balance, stepping, cognition and functional performance in people with multiple sclerosis - a randomised controlled trial'	*
Lennon (2013) 'Group exercise therapy for balance and mobility in people with multiple sclerosis: a randomised controlled trial'	*
Prosperini et al. (2013) 'Home-based balance training using the wii balance board: a randomized, crossover pilot study in multiple sclerosis'	*	*
Sosnoff et al. (2014) 'Home-based exercise programme and fall-risk reduction in older adults with multiple sclerosis: phase 1 randomised controlled trial'	*			*
Sosnoff et al. (2015) 'Fall risk and incidence reduction in high risk individuals with multiple sclerosis: a pilot randomised controlled trial'	*	*
Stephens et al. (2001) 'Use of awareness through movement improves balance and balance confidence in people with multiple sclerosis: a randomised controlled trial'	*			*
Taylor et al. (2014) 'A feasibility study to investigate the effect of functional electrical stimulation and physiotherapy exercise on the quality of gait of people with multiple sclerosis'	*
Kramer et al. (2014) 'Exergaming with additional postural demands improves balance and gait in patient with multiple sclerosis as much as conventional balance training and leads to high adherence to home-based balance training'		*
Nilsagard et al. (2014) 'Balance exercise program reduced falls in people with multiple sclerosis: a single-group, pretest-posttest trial'		*
Taylor & Griffin (2015) 'The use of gaming technology for rehabilitation in people with multiple sclerosis'		*
Nilsagard et al. (2013) 'Balance exercise for persons with multiple sclerosis using Wii games: a randomised, controlled multi-centre study'			*
Relevant Primary Studies (Stroke)
Ada et al. (2013) 'Randomized trial of treadmill training to improve walking in community-dwelling people after stroke: the AMBULATE trial'					*
Andrade et al. (2017) 'Effects of different montages of transcranial direct current stimulation on the risk of falls and lower limb function after stroke'					*
Batchelor et al. (2012) 'Effects of a multifactorial falls prevention programme for people with stroke retruning home after rehabilitation: a randomised controlled trial'					*	*		*
Dean et al. (2010) 'Treadmill walking with body weight support in subacute non-ambulatory stroke improves walking capacity more than overground walking: a randomised trial'					*
Dean et al. (2012) 'Exercise to enhance mobility and prevent falls after stroke: the community stroke club randomised trial'					*			*
Drummond et al. (2012) 'Occupational therapy predischarge home visits for patients with a stroke (HOVIS): results of a feasibility randomized controlled trial'					*
Green et al. (2002) 'Physiotherapy for patients with mobility problems more than 1 year after stroke: a randomised controlled trial'					*		*									*
Harran et al. (2010) 'Effect of falls on providing single lens distance vision glasses to multifocal glasses wearers: VISIBLE randomised controlled trial'					*
Holmgren et al. (2010) 'What is the benefit of a high intensive exercise programme? A randomised controlled trial'					*							*
Lau et al. (2012) 'Whole-body vibration has no effect on neuromotor function and falls in chronic stroke'					*				*				*
Mansfield et al. (2018) 'Does perturbation-based balance training prevent falls among individuals with chronic stroke? A randomised controlled trial'					*
Marigold et al. (2005) 'Exercise leads to faster postural reflexes, improved balance and mobility, and fewer falls in older persons with chronic stroke'					*
Morone et al. (2016) 'Overground walking training with the i-Walker, a robotic servo-assistive device, enhances balance in patients with subacute stroke: a randomized controlled trial'					*
Taylor-Piliae et al. (2014) 'Effect of Tai Chi on physical function, fall rates and quality of life among older stroke survivors'					*					*	*
Barecca et al. (2004) 'Effects of extra training on the ability of stroke survivors to perform an independent sit-to-stand: a randomized controlled trial'							*
Cheng et al. (2001) 'Symmetrical body-weight distribution training in stroke patients and its effect on falls prevention'						*	*											*
Mead et al. (2007) 'Stroke: a randomized trial of exercise on relaxation'						*
Widén Holmqvist et al. (1998) 'A randomized controlled trial of rehabilitation at home after stroke in Southwest Stockholm'							*										*
von Koch et al. (2000) 'A randomized controlled trial of rehabilitation at home after stroke in Southwest Stockholm: Outcome at six months'							*										*
von Koch et al. (2001) 'Randomized controlled trial of rehabilitation at home after stroke: One-year follow-up of patient outcome, resource use and cost'							*										*
Thorsén et al. (2005) 'A randomized controlled trial of early supported discharge and continued rehabilitation at home after stroke: Five-year follow-up of patient outcome'							*										*
Bernhardt et al. (2008) 'A Very Early Rehabilitation Trial for Stroke (AVERT): Phase II safety and feasibility'							*
Rossi et al. (1990) 'Fresnel prisms improve visual perception in stroke patients with homonymous hemianopia or unilateral visual neglect'							*							*	*
Sato et al. (2003) 'Amelioration of osteoporosis and hypovitaminosis D by sunlight exposure in stroke patients'							*
Relevant Primary Studies (Parkinson's Disease)
Li et al. (2012) 'Tai chi and postural stability in patients with Parkinson's disease'																							*			*	*				*					*				*	*	*	*
McGinley et al. (2012) 'Feasibility, safety, and compliance in a randomized controlled trial of physical therapy for Parkinson's disease'																											*
Smania et al. (2010) 'Effect of balance training on postural instability in patients with idiopathic Parkinson's disease'																										*	*								*				*		*
Ashburn et al. (2007) 'A randomised controlled trial of a home-based exercise programme to reduce the risk of falling among people with Parkinson's disease'																										*		*	*						*		*							*	*	*	*	*
Goodwin et al. (2009) 'Preventing falls in Parkinson's disease: the GETuP trial'																												*
Marjama-Lyons et al. (2002) 'Tai Chi and reduced rate of falling in Parkinson's disease: A single-blinded pilot study'																												*																*					*
Meek et al. (2010) 'Long-term individual fitness enablement (LIFE) for Parkinson's disease: a feasibility study'																												*																*
Nieuwboer et al. (2007) 'Cueing training in the home improves gait-related mobility in Parkinson's disease: the RESCUE trial'																										*		*																*	*
Protas et al. (2005) 'Gait and step training to reduce falls in Parkinson's disease'																												*	*			*			*				*					*			*	*
Purchas et al. (2007) 'The effects of Tai Chi training on general wellbeing and motor performance in patients with Parkinson's disease (PD): a pilot study'																												*																*
Canning et al. (2012) 'Home-based treadmill training for individuals with Parkinson's disease: a randomized controlled pilot trial'																										*
Goodwin et al. (2011) 'An exercise intervention to prevent falls in people with Parkinson's disease: a pragmatic randomised controlled trial'																										*																		*
Gao et al. (2014) 'Effects of tai chi on balance and fall prevention in Parkinson's disease: a randomized controlled trial'																							*		*	*					*			*						*
Morris et al. (2015) 'A randomized controlled trial to reduce falls in Parkinson's disease'																				*			*			*
Shen & Mak (2015) 'Technology-assisted balance and gait training reduces falls in patients with Parkinson's disease a randomized controlled trial with 12-month follow-up'																							*	*											*				*
Shen & Mak (2014) 'Balance and gait training with augmented feedback improves balance confidence in people with Parkinson's disease: a randomized controlled trial'																							*	*
Canning et al. (2015) 'Exercise for falls prevention in Parkinson's disease: a randomized controlled trial'																				*			*
Sparrow et al. (2016) 'Highly challenging balance program reduces fall rate in Parkinson disease'																							*										*
Li et al. (2014) 'A randomized controlled trial of patient-reported outcomes with tai chi exercise in Parkinson's disease'																							*
McKee & Hackney (2013) 'The effects of adapted tango on spatial cognition and disease severity in Parkinson's disease'																					*																	*
Farag et al. (2016) 'Economic evaluation of a falls prevention exercise program among people with Parkinson's disease'																						*
Volpe et al. (2014) 'Comparing the effects of hydrotherapy and land-based therapy on balance in patients with Parkinson's disease: A randomized controlled pilot study'																								*						*						*
Morris et al. (2017) 'A home program of strength training, movement strategy training and education did not prevent falls in people with Parkinson's disease: A randomized trial'																				*
Li et al. (2015) 'Evaluation of Tai Ji Quan Intervention to Reduce Falls in People With Parkinson Disease, Oregon, 2008-2011'																									*
Loftus et al. (2014) 'Qigong to improve postural stability for Parkinson fall prevention'																									*
Gladfelter et al. (2011) 'The Effect of Tai Chi Exercise on Balance and Falls in Persons with Parkinson's'																																										*
Martin et al. (2015) 'A randomized controlled feasibility trial of a specific cueing program for falls management in persons with Parkinson disease and freezing of gait'																			*													*
Paul et al. (2014) 'Leg muscle power is enhanced by training in people with Parkinson’s disease: a randomized controlled trial'																								*
Shen & Mak (2012) 'Repetitive step training with preparatory signals improves stability limits in patients with Parkinson’s disease'																								*
Canning et al. (2009) 'Exercise therapy for prevention of falls in people with Parkinson's disease: A protocol for a randomised controlled trial and economic evaluation'																													*
Cakit et al. (2007) 'The effects of incremental speed-dependent treadmill training on postural instability and fear of falling in Parkinson's disease'																													*
Ledger et al. (2008) 'A randomised controlled trial evaluating the effect of an individual auditory cueing device on freezing and gait speed in people with Parkinson's disease'																													*
[truncated: 2 more columns]
