# Supplementary material for: Effectiveness of interventions to prevent falls for people with multiple sclerosis, Parkinson’s disease and stroke: an umbrella review
Source: BMC Neurol. 2021 Sep 29;21:378. doi: 10.1186/s12883-021-02402-6 (PMC8480085; doi:10.1186/s12883-021-02402-6)
Supplement: Supplementary file 4 — Additional file 4. Application of GRADE algorithm to falls outcomes. [file 12883_2021_2402_MOESM4_ESM.xlsx]

## Sheet: Title Page
Effectiveness of interventions to prevent falls for people with Multiple Sclerosis, Parkinson’s Disease and stroke: An umbrella review
Authors
Nicola O’Malley1,2, Amanda M. Clifford1,2, Mairéad Conneely1,2, Bláthín Casey3,4 and Susan Coote1,4,5
Author’s Affiliations:
1School of Allied Health, Faculty of Education and Health Sciences, University of Limerick, Ireland.
2Ageing Research Centre, Health Research Institute, University of Limerick, Ireland.
3Department of Physical Education and Sport Sciences, Faculty of Education and Health Sciences, University of Limerick.
4Centre of Physical Activity for Health, Health Research Institute, University of Limerick, Limerick, Ireland.
5Multiple Sclerosis Society of Ireland.
Corresponding Author
Name: Nicola O'Malley
Postal address: School of Allied Health, Faculty of Education and Health Sciences, University of Limerick, Ireland.
Phone number: +353 61 234118
Email: Nicola.OMalley@ul.ie

## Sheet: Hayes et al. (2019)
Outcome	Intervention	Finding	Imprecision (no of participants)	RoB (trials)	Inconsistency (heterogeneity)	RoB (review)	Total number of downgrades	Level of evidence
Falls rate	Exercise-based interventions	There was no significant effect of exercise compared to control on falls rate (RaR 0.68, 95% CI 0.43 to 1.06).	No downgrade	1 downgrade	No downgrade	No downgrade	1 downgrade	Moderate
			n = 399	n = 111 unclear RoB for randomisation and assessor blinding	0.5861	AMSTAR 2 scores: 2-Y, 4-Y, 5-Y, 6-Y
Falls rate	Exercise-based interventions	There was evidence of an effect in favour of the control group compared to individual exercise (RaR 4.5, 95% CI 0.99 to 19.48).	2 downgrades	1 downgrade	No downgrade	No downgrade	3 downgrades	Low
			n = 64	n = 64 unclear RoB for randomisation and assessor blinding	One trial	AMSTAR 2 scores: 2-Y, 4-Y, 5-Y, 6-Y
Falls rate	Exercise-based interventions	There was no significant effect of yoga compared to control (RaR 4.67, 95% CI 0.99 to 20.99).	2 downgrades	1 downgrade	No downgrade	No downgrade	3 downgrades	Low
			n= 28	n = 28 unclear RoB for randomisation and assessor blinding	One trial	AMSTAR 2 scores: 2-Y, 4-Y, 5-Y, 6-Y
Falls rate	Exercise-based interventions	There was no significant effect of exercise compared to education (RaR 0.71, 95% CI 0.39 to 1.28).	2 downgrades	No downgrade	No downgrade	No downgrade	2 downgrades	Moderate
			n = 12	Low RoB for randomisation and assessor blinding	One trial	AMSTAR 2 scores: 2-Y, 4-Y, 5-Y, 6-Y
Falls rate	Exercise-based interventions	There was evidence of an effect in favour of sensory integration balance training compared to conventional rehabilitation (RaR 0.10, 95% CI 0.01 to 0.67).	2 downgrades	No downgrade	No downgrade	No downgrade	2 downgrades	Moderate
			n = 80	Low RoB for randomisation and assessor blinding	One trial	AMSTAR 2 scores: 2-Y, 4-Y, 5-Y, 6-Y
Falls rate	Exercise-based interventions	There was no significant effect of motor and sensory balance rehabilitation compared to motor balance rehabilitation (RaR 6.00, 95% CI 0.38 to 95.93).	2 downgrades	1 downgrade	No downgrade	No downgrade	3 downgrades	Low
			n = 34	n = 34 high RoB for assessor blinding	One trial	AMSTAR 2 scores: 2-Y, 4-Y, 5-Y, 6-Y
Falls rate	Exercise-based interventions	There was no significant effect of motor and sensory balance rehabilitation compared to conventional rehabilitation (RaR 3.00, 95% CI 0.31 to 28.84).	2 downgrades	1 downgrade	No downgrade	No downgrade	3 downgrades	Low
			n = 38	n = 38 high RoB for assessor blinding	One trial	AMSTAR 2 scores: 2-Y, 4-Y, 5-Y, 6-Y
Falls rate	Exercise-based interventions	There was no significant effect of motor balance rehabilitation compared to conventional non balance rehabilitation (RaR 0.50, 95% CI 0.05 to 4.81).	2 downgrades	1 downgrade	No downgrade	No downgrade	3 downgrades	Low
			n = 24	n = 24 high RoB for assessor blinding	One trial	AMSTAR 2 scores: 2-Y, 4-Y, 5-Y, 6-Y
Falls rate	Exercise-based interventions	There was no significant effect of group exercise compared to yoga (RaR 0.75, 95% CI 0.34 to 1.66).	2 downgrades	1 downgrade	No downgrade	No downgrade	3 downgrades	Low
			n = 82	n = 82 unclear RoB for randomisation and assessor blinding	One trial	AMSTAR 2 scores: 2-Y, 4-Y, 5-Y, 6-Y
Falls rate	Exercise-based interventions	There was no significant effect of group exercise compared to individual exercise (RaR 1.00, 95% CI 0.54 to 1.85).	1 downgrade	1 downgrade	No downgrade	No downgrade	2 downgrades	Moderate
			n = 111	n = 111 unclear RoB for randomisation and assessor blinding	One trial	AMSTAR 2 scores: 2-Y, 4-Y, 5-Y, 6-Y
Falls rate	Exercise-based interventions	There was no significant effect of individual exercise compared to yoga (RaR 0.75, 95% CI 0.32 to 1.74).	2 downgrades	1 downgrade	No downgrade	No downgrade	3 downgrades	Low
			n = 61	n = 61 unclear RoB for randomisation and assessor blinding	One trial	AMSTAR 2 scores: 2-Y, 4-Y, 5-Y, 6-Y
Falls rate	Technology-based interventions	There was no significant effect of functional electrical stimulation compared to exercise on falls rate (RaR 0.91, 95% CI 0.78 to 1.06).	2 downgrades	1 downgrade	No downgrade	No downgrade	3 downgrades	Low
			n = 89	n = 25 unclear RoB for assessor blinding	0.5376	AMSTAR 2 scores: 2-Y, 4-Y, 5-Y, 6-Y
Number of fallers	Exercise-based interventions	There was no significant effect of exericse on the number of fallers post-intervention (RR 0.85, 95% CI 0.51 to 1.43).	No downgrade	1 downgrade	No downgrade	No downgrade	1 downgrade	Moderate
			n = 355	n = 111 unclear RoB for randomisation and assessor blinding	0.4487	AMSTAR 2 scores: 2-Y, 4-Y, 5-Y, 6-Y
Number of fallers	Exercise-based interventions	There was no significant effect of exericse on the number of fallers at 3-month follow-up (RR 1.16, 95% CI 0.78 to 1.73).	1 downgrade	No downgrade	No downgrade	No downgrade	1 downgrade	Moderate
			n = 177	Low RoB for randomisation and assessor blinding	One trial	AMSTAR 2 scores: 2-Y, 4-Y, 5-Y, 6-Y
Number of fallers	Exercise-based interventions	There was no significant effect of exericse on the number of fallers at 6-month follow-up (RR 1.02, 95% CI 0.69 to 1.52).	1 downgrade	No downgrade	No downgrade	No downgrade	1 downgrade	Moderate
			n = 177	Low RoB for randomisation and assessor blinding	One trial	AMSTAR 2 scores: 2-Y, 4-Y, 5-Y, 6-Y
Number of fallers	Exercise-based interventions	There was no significant effect of individual exercise compared to control (RR 2.11, 95% CI 0.51 to 8.74).	2 downgrades	1 downgrade	No downgrade	No downgrade	3 downgrades	Low
			n = 64	n = 64 unclear RoB for randomisation and assessor blinding	One trial	AMSTAR 2 scores: 2-Y, 4-Y, 5-Y, 6-Y
Number of fallers	Exercise-based interventions	There was no significant effect of exercise compared to education (RR 0.49, 95% CI 0.16 to 1.52).	2 downgrades	No downgrade	No downgrade	No downgrade	2 downgrades	Moderate
			n = 20	Low RoB	One trial	AMSTAR 2 scores: 2-Y, 4-Y, 5-Y, 6-Y
Number of fallers	Exercise-based interventions	There was no significant effect of motor and sensory balance rehabilitation compared to motor balance rehabilitation (RR 0.48, 95% CI 0.03 to 6.96).	2 downgrades	1 downgrade	No downgrade	No downgrade	3 downgrades	Low
			n = 34	n = 34 high RoB for assessor blinding	One trial	AMSTAR 2 scores: 2-Y, 4-Y, 5-Y, 6-Y
Number of fallers	Exercise-based interventions	There was no significant effect of motor and sensory balance rehabilitation compared to conventional rehabilitation post-intervention (RR 1.05, 95% CI 0.49 to 2.25).	1 downgrade	1 downgrade	No downgrade	No downgrade	2 downgrades	Moderate
			n = 119	n = 119 high RoB for assessor blinding	One trial	AMSTAR 2 scores: 2-Y, 4-Y, 5-Y, 6-Y
Number of fallers	Exercise-based interventions	There was evidence of an effect in favour of conventional rehabilitation compared to motor and sensory balance rehabilitation at 2-month follow-up (RR 9.46, 95% CI 1.31 to 68.38).	1 downgrade	1 downgrade	No downgrade	No downgrade	2 downgrades	Moderate
			n = 119	n = 119 high RoB for assessor blinding	One trial	AMSTAR 2 scores: 2-Y, 4-Y, 5-Y, 6-Y
Number of fallers	Exercise-based interventions	There was no significant effect of motor balance rehabilitation compared to conventional non balance rehabilitation (RR 1.20, 95% CI 0.07 to 21.72).	2 downgrades	1 downgrade	No downgrade	No downgrade	3 downgrades	Low
			n = 24	n = 24 high RoB for assessor blinding	One trial	AMSTAR 2 scores: 2-Y, 4-Y, 5-Y, 6-Y
Number of fallers	Exercise-based interventions	There was no significant effect of group exercise compared to yoga (RR 0.87, 95% CI 0.21 to 3.56).	2 downgrades	1 downgrade	No downgrade	No downgrade	3 downgrades	Low
			n = 82	n = 82 unclear RoB for randomisation and assessor blinding	One trial	AMSTAR 2 scores: 2-Y, 4-Y, 5-Y, 6-Y
Number of fallers	Exercise-based interventions	There was no significant effect of group exercise compared to individual exercise (RR 0.70, 95% CI 0.27 to 1.82).	1 downgrade	1 downgrade	No downgrade	No downgrade	2 downgrades	Moderate
			n = 111	n = 111 unclear RoB for randomisation and assessor blinding	One trial	AMSTAR 2 scores: 2-Y, 4-Y, 5-Y, 6-Y
Number of fallers	Exercise-based interventions	There was no significant effect of individual exercise compared to yoga (RR 1.19, 95% CI 0.37 to 3.77).	2 downgrades	1 downgrade	No downgrade	No downgrade	3 downgrades	Low
			n = 61	n = 61 unclear RoB for randomisation and assessor blinding	One trial	AMSTAR 2 scores: 2-Y, 4-Y, 5-Y, 6-Y
Number of fallers	Education-based interventions	There was no evidence of an effect of education-based interventions on number of fallers (RR 0.83, 95% CI 0.40 to 1.76).	2 downgrades	No downgrade	No downgrade	No downgrade	2 downgrades	Moderate
			n = 18	Low RoB for randomisation and assessor blinding	One trial	AMSTAR 2 scores: 2-Y, 4-Y, 5-Y, 6-Y
Number of fallers	Multicomponent interventions (exercise plus education)	There was no evidence of an effect of multicomponent intervention on number of fallers (RR 0.30, 95% CI 0.04 to 2.20).	2 downgrades	No downgrade	No downgrade	No downgrade	2 downgrades	Moderate
			n = 18	Low RoB for randomisation and assessor blinding	One trial	AMSTAR 2 scores: 2-Y, 4-Y, 5-Y, 6-Y
Number of fallers	Multicomponent interventions (exercise plus education)	There was no significant effect of multicomponent interventions compared to exercise (RR 0.73, 95% CI 0.20 to 2.71).	2 downgrades	No downgrade	No downgrade	No downgrade	2 downgrades	Moderate
			n = 19	Low RoB for randomisation and assessor blinding	One trial	AMSTAR 2 scores: 2-Y, 4-Y, 5-Y, 6-Y
Number of fallers	Multicomponent interventions (exercise plus education)	There was no significant effect of multicomponent interventions compared to education (RR 2.08, 95% CI 0.30 to 14.55).	2 downgrades	No downgrade	No downgrade	No downgrade	2 downgrades	Moderate
			n = 17	Low RoB for randomisation and assessor blinding	One trial	AMSTAR 2 scores: 2-Y, 4-Y, 5-Y, 6-Y

## Sheet: Sosnuff & Sung (2015)
Outcome	Intervention	Findings	Imprecision (no of participants)	RoB (trials)	Inconsistency (heterogeneity)	RoB (review)	Total number of downgrades	Level of evidence
Total number of falls	Exercise-based interventions	3x studies reported a significant reduction in the number of falls in the intervention groups (1x RCT, 2x NRSIs).	No downgrade	1 downgrade	1 downgrade	2 downgrades	4 downgrades	Low
			n = 234	n = 154 high RoB for randomisation; n = 111 high risk of bias for assessor blinding	Not reported	AMSTAR 2 scores: 2-N, 4-N, 5-Y, 6-N
Total number of falls	Technology-based interventions	2x RCTs reported a reduction in total number of falls for groups receiving FES.	2 downgrades	No downgrade	1 downgrade	2 downgrades	5 downgrades	Very low
			n = 92	Low RoB for randomisation and assessor blinding	Not reported	AMSTAR 2 scores: 2-N, 4-N, 5-Y, 6-N
Number of fallers	Exercise-based interventions	2x RCTs reported that the number of fallers was lower following exercise-based intervention, 1x NRSI reported no difference between groups.	1 downgrade	1 downgrade	1 downgrade	2 downgrades	5 downgrades	Very low
			n = 143	n = 70 high RoB for randomisation and unclear RoB for assessor blinding	Not reported	AMSTAR 2 scores: 2-N, 4-N, 5-Y, 6-N

## Sheet: Booth et al. (2014)
Outcome	Intervention	Finding	Imprecision (no of participants)	RoB (trials)	Inconsistency (heterogeneity)	RoB (review)	Total number of downgrades	Level of evidence
Total number of falls:	Exercise-based interventions	1x RCT identified that those in the intervention group experienced less falls (n = 10) compared with the control group (n = 14) during the study.	2 downgrades	No downgrade	No downgrade	2 downgrades	4 downgrades	Low
			n = 80	Yes for randomisation and blinded assessors	One trial	AMSTAR 2 scores: 2-N, 4-PY, 5-Y, 6-Y

## Sheet: Denissen et al. (2019)
Outcome	Intervention	Finding	Imprecision (no of participants)	RoB (trials)	Inconsistency (heterogeneity)	RoB (review)	Total number of downgrades	Level of evidence
Falls rate	Exercise-based interventions	There was a significant reduction in falls rate for the exercise group (RaR 0.72, 95% CI 0.54 to 0.94).	No downgrade	1 downgrade	No downgrade	1 downgrade	2 downgrades	Moderate
			n = 765	n = 82 unclear RoB for randomisation, n = 765 high RoB for assessor blinding	0.4287	AMSTAR 2 scores: 2-Y, 4-PY, 5-Y, 6-Y
Falls rate	Environment/assistive technologies interventions	There was no significant reduction in falls rate when comparing a home visit to a predischarge assessment in the hospital setting (RaR 0.85, 95% CI 0.43 to 1.69).	2 downgrades	1 downgrade	No downgrade	1 downgrade	4 downgrades	Low
			n = 85	Unclear RoB for assessor blinding	One trial	AMSTAR 2 scores: 2-Y, 4-PY, 5-Y, 6-Y
Falls rate	Environment/assistive technologies interventions	There was no significant reduction in falls rate when single lens distance vision glasses replaced multifocal glasses (RaR 1.08, 95% CI 0.52 to 2.25).	2 downgrades	1 downgrade	No downgrade	1 downgrade	4 downgrades	Low
			n= 43	Unclear RoB for randomisation and unclear RoB for assessor blinding	One trial	AMSTAR 2 scores: 2-Y, 4-PY, 5-Y, 6-Y
Falls rate	Environment/assistive technologies interventions	There was no significant reduction in falls rate for the I-walker group compared to the control group (RaR 0.56, 95% CI 0.19 to 1.66).	2 downgrades	1 downgrade	No downgrade	1 downgrade	4 downgrades	Low
			n = 42	High RoB assessor blinding	One trial	AMSTAR 2 scores: 2-Y, 4-PY, 5-Y, 6-Y
Number of fallers	Exercise-based interventions	When pooled, there was no significant effect of exercise on number of fallers (RR 1.03, 95% CI 0.90 to 1.19).	No downgrade	1 downgrade	No downgrade	1 downgrade	2 downgrades	Moderate
			n = 969	n = 82 unclear RoB for randomisation, n = 969 high RoB for assessor blinding	0	AMSTAR 2 scores: 2-Y, 4-PY, 5-Y, 6-Y
Number of fallers	Environment/assistive technologies interventions	There was no significant difference in number of fallers between the home vist or hospital assessment groups (RR 1.48, 95% CI 0.71 to 3.09).	2 downgrades	1 downgrade	No downgrade	1 downgrade	4 downgrades	Low
			n = 85	Unclear RoB for assessor blinding	One trial	AMSTAR 2 scores: 2-Y, 4-PY, 5-Y, 6-Y
Number of fallers	Environment/assistive technologies interventions	There was no significant reduction in number of fallers when single lens distance vision glasses replaced multifocal glasses (RR 0.74, 95% CI 0.47 to 1.18).	2 downgrades	1 downgrade	No downgrade	1 downgrade	4 downgrades	Low
			n= 43	Unclear RoB for randomisation and unclear RoB for assessor blinding	One trial	AMSTAR 2 scores: 2-Y, 4-PY, 5-Y, 6-Y
Number of fallers	Environment/assistive technologies interventions	There was no significant reduction in number of fallers for the I-walker group compared to the control group (RR 0.44, 95% CI 0.16 to 1.22).	2 downgrades	1 downgrade	No downgrade	1 downgrade	4 downgrades	Low
			n = 42	High RoB assessor blinding	One trial	AMSTAR 2 scores: 2-Y, 4-PY, 5-Y, 6-Y
Number of fallers	Technology-based interventions	There was a significant reduction in the number of fallers in the active tDCS group compared to the control group (RR 0.30, 95% CI 0.14 to 0.63).	2 downgrades	No downgrade	No downgrade	1 downgrade	3 downgrades	Low
			n = 60	Low RoB for randomisation and assessor blinding	One trial	AMSTAR 2 scores: 2-Y, 4-PY, 5-Y, 6-Y

## Sheet: Pollock et al. (2014)
Outcome	Intervention	Finding	Imprecision (no of participants)	RoB (trials)	Inconsistency (heterogeneity)	RoB (review)	Total number of downgrades	Level of evidence
Number of fallers	Exercise-based intervention	There was no evidence of an effect of intervention on the number of fallers compared to control (OR 0.81, 95% CI 0.35 to 1.87).	No downgrade	No downgrade	1 downgrade	No downgrade	1 downgrade	Moderate
			n = 276	n = 54 unclear RoB for randomisation and assessor blinding	Not reported	AMSTAR 2 scores: 2-Y, 4-Y, 5-Y, 6-Y

## Sheet: Batchelor et al. (2010)
Outcome	Intervention	Finding	Imprecision (no of participants)	RoB (trials)	Inconsistency (heterogeneity)	RoB (review)	Total number of downgrades	Level of evidence
Falls rate	Exercise-based interventions	These was no significant effect of exercise on falls rate compared to usual care (RaR 1.22, 95% CI 0.76 to 1.98).	1 downgrade	1 downgrade	1 downgrade	2 downgrades	5 downgrades	Very low
			n = 119	RoB for individual studies not reported	Not reported	AMSTAR 2 scores: 2-N, 4-N, 5-N, 6-Y
Falls rate	Environment/assistive technology interventions	The application of fresnel prisms to the affected hemi-field had no significant effect on falls rate.	2 downgrades	1 downgrade	No downgrade	2 downgrades	5 downgrades	Very low
			n = 39	RoB for individual studies not reported	One trial	AMSTAR 2 scores: 2-N, 4-N, 5-N, 6-Y
Falls rate	Interventions to improve bone mineral density	Increased sunlight exposure had no significant effect on falls rate.	No downgrade	1 downgrade	No downgrade	2 downgrades	3 downgrades	Low
			n = 258	RoB for individual studies not reported	One trial	AMSTAR 2 scores: 2-N, 4-N, 5-N, 6-Y
Falls rate	Models of stroke care intervention	Home rehabilitation with multi-disciplinary outreach service had no significant effect on falls rate.	Two downgrades	1 downgrade	No downgrade	2 downgrades	5 downgrades	Very low
			n = 83	RoB for individual studies not reported	One trial	AMSTAR 2 scores: 2-N, 4-N, 5-N, 6-Y
Number of fallers	Exercise-based interventions	There was no significant effect of exercise on number of fallers compared to usual care (RR 0.77, 95% CI 0.24 to 2.43).	No downgrade	1 downgrade	1 downgrade	2 downgrades	4 downgrades	Low
			n = 224	RoB for individual studies not reported	Not reported	AMSTAR 2 scores: 2-N, 4-N, 5-N, 6-Y

## Sheet: Rutz et al. (2020)
Outcome	Intervention	Finding	Imprecision (no of participants)	RoB (trials)	Inconsistency (heterogeneity)	RoB (review)	Total number of downgrades	Level of evidence
Total number of falls	Cueing interventions	Intervention did not significantly reduce falls.	2 downgrades	1 downgrade	No downgrade	2 downgrades	5 downgrades	Very low
			n = 21	RoB for individual studies not reported	One trial	AMSTAR 2 scores: 2-N, 4-N, 5-Y, 6-Y

## Sheet: Owen et al. (2019)
Outcome	Intervention	Finding	Imprecision (no of participants)	RoB (trials)	Inconsistency (heterogeneity)	RoB (review)	Total number of downgrades	Level of evidence
Falls rate	Multicomponent interventions	Physiotherapy plus falls self-management education significantly reduced falls rate.	No downgrade	No downgrade	No downgrade	2 downgrades	2 downgrades	Moderate
			n = 210	Low RoB for randomisation and assessor blinding	One trial	AMSTAR 2 scores: 2-PY, 4-PY, 5-Y,6-Y
Number of fallers	Multicomponent interventions	Physiotherapy plus falls self-management education did not have a significant effect on number of fallers.	No downgrade	1 downgrade	1 downgrade	2 downgrades	4 downgrades	Low
			n = 574	n = 364 high RoB for randomisation	Not reported	AMSTAR 2 scores: 2-PY, 4-PY, 5-Y,6-Y

## Sheet: Rodrigues-Krause et al. (2019)
Outcome	Intervention	Finding	Imprecision (no of participants)	RoB (trials)	Inconsistency (heterogeneity)	RoB (review)	Total number of downgrades	Level of evidence
Total number of falls	Exercise-based interventions	Tango group had reduced number of falls compared to education group.	2 downgrades	1 downgrade	No downgrade	2 downgrades	5 downgrades	Very low
			n = 33	RoB for individual studies not reported	One trial	AMSTAR 2 scores: 2-N, 4-N, 5-N, 6-N
Number of fallers	Exercise-based interventions	There was no significant effect of Tango on number of fallers compared to education.	2 downgrades	1 downgrade	No downgrade	2 downgrades	5 downgrades	Very low
			n = 33	RoB for individual studies not reported	One trial	AMSTAR 2 scores: 2-N, 4-N, 5-N, 6-N

[truncated: 8 more sheets: Mak et al. (2017), Ramazinna et al. (2017), Song et al. (2017), Shen et al. (2016), Tomlinson et al.(2014), Tomlinson et al. (2012a), Monti et al. (2011), Winser et al. (2018)]
